# Supplementary material for: The Counteracting Effect of Chrysin on Dietary Fructose-Induced Metabolic-Associated Fatty Liver Disease (MAFLD) in Rats with a Focus on Glucose and Lipid Metabolism
Source: Molecules. 2025 Jan 17;30(2):380. doi: 10.3390/molecules30020380 (PMC11768066; doi:10.3390/molecules30020380)
Supplement: Supplementary file 1 [file molecules-30-00380-s001.zip]

Archive with 1 entries (1 files):
- molecules-3395968-supplementary.pdf
